# Supplementary material for: Vaccination with a replication-defective cytomegalovirus vaccine elicits a glycoprotein B-specific monoclonal antibody repertoire distinct from natural infection
Source: NPJ Vaccines. 2023 Oct 10;8:154. doi: 10.1038/s41541-023-00749-0 (PMC10564777; doi:10.1038/s41541-023-00749-0)
Supplement: Supplementary file 3 — suplementary data set 1 [file 41541_2023_749_MOESM3_ESM.xlsx]

## Sheet: Figure 1
Data for a and b are included in the figure and supplemental Table 1.
C.	BAMA data
mAbs	Test Con. ug/mL	gB AD-2 Site 1	gB AD-2 Site 2	gB AD-1	gB Domain I	gB Domain II	gB Ectodomain	Sanofi gB
6-151	30	-16.7	-21	-15.5	-72	-47	26484.3	26549
6-165	30	-48.5	-31.3	-51.5	-110	-66	24345	25047.5
6-171	30	-16.7	-23	-14.5	-61.2	-38.5	24929.5	25320
6-172	30	-8.2	-4.5	-8	-19.5	-11.7	24390.5	24899.3
6-175	30	-20.2	-27	-17	-84	-52	26168.8	26026.3
7-408	30	-27.5	-23.3	-22.3	-72.8	-40.5	25481	25297.2
7-409	30	-40.2	-30.7	-38.5	-81	-51	24517.8	24736.3
7-417	30	-21.2	-21	-13.5	-58	-35.5	24473.5	24655
7-432	30	-14.2	-13.5	-11	-33.2	-20	24110.5	24277.5
7-459	30	-29	-23.8	-24.3	-83.8	-44.5	24679.7	24552.2
7-461	30	-89.5	-55	-81.5	-177.8	-93.8	26718.7	26908.5
9-936	30	-16.7	-15.5	-16	-32.5	-24	24640	24622
9-955	30	-14	-11.3	-12.3	-32.8	-18.8	24583.7	24528.7
9-957	30	-22.2	-22.5	-16.5	-87.5	-54.5	27530	27606.5
9-845	30	-22.7	-30	-23.5	-76.5	-53	26602	26725.5
9-858	30	-32.2	-33.5	-32	-105.5	-68	26316.3	26368.8
9-862	30	-15.5	-21.8	-14.3	-73.8	-47.3	25687.2	25963.2
12-871	30	-33.2	-20	-23.5	-57	-24.5	10957.5	22601.5
12-874	30	-28.7	-31.5	-25.7	-80	-53.5	25705	25875.8
12-892	30	-17.2	-21	-17.5	-70.2	-44.5	26066.8	25994.3
12-959	30	-18	-22.7	-12.2	-77.5	-48	26389	26351.8
12-967	30	-10	-2.8	-7.3	-18.3	-5.3	590.2	1067.7
13-980	30	-28.2	-27	-24.5	-67	-40.5	25026.5	25449.5
13-928	30	-18.5	-17.8	-7.8	-43.3	-26.8	24611.7	25008.2
13-929	30	-93.3	-33.3	-76	-167.5	-76.3	460.7	904.7
13-930	30	-30.7	-17	-24.5	-60.5	-34	24028.5	24496.8
13-1016	30	-10.7	-2.5	-8	-23.2	-6.5	-25.5	4636.3
13-1026	30	-3.7	-1	-3.5	-11	-4.5	24450.5	24707.3
13-1034	30	-15.7	-16	-11.2	-33.5	-23	24404.3	24602.3
13-1058	30	-8.5	-7.3	-10.8	-31.3	-18	25243.2	24913.2
MFI Values

## Sheet: Figure 2
mAb	EC50s						mAb
	Genotype-Specific Ectodomain							Genotype-Specific Ectodomain
	gB 1	gB 2	gB 3	gB 4	gB 5			gB 1	gB 2	gB 3	gB 4	gB 5
1-155	Non binding	Non binding	Non binding	Non binding	Non binding		6-151	0.0112081	0.011666	0.00928627	0.0119893	0.0179299
1-189	Low binding	Low binding	Low binding	Low binding	Low binding		6-165	0.231497	0.22883	0.430252	0.329095	Low binding
1-190	Non binding	Non binding	Non binding	Non binding	Non binding		6-171	0.0197741	0.0138427	0.016878	0.0228564	0.0732676
1-191	Non binding	Non binding	Non binding	Non binding	Non binding		6-172	0.0734417	0.17733	0.143735	0.213752	Non binding
1-192	Non binding	Non binding	Non binding	Non binding	Non binding		6-175	0.0343036	0.0401387	0.0610514	0.0475925	0.292318
1-193	0.0179565	0.0159091	0.0200946	0.00956814	Non binding		7-327	Non binding	Non binding	Non binding	Non binding	Non binding
1-194	0.00592886	0.00483882	0.00921802	0.00384019	Non binding		7-408	0.0052479	0.00813145	0.00730809	0.00917914	0.292318
1-223	0.693776	0.652557	Non binding	Low binding	Low binding		7-409	0.0834495	0.269237	0.0357821	Low binding	Low binding
1-224	0.00832952	0.00648559	Low binding	0.024513	0.0333883		7-417	0.123295	0.147886	Low binding	0.365034	0.0222378
1-228	Non binding	Non binding	Non binding	Non binding	Non binding		7-432	0.16365	Non binding	0.734913	Low binding	Low binding
1-235	0.00258174	0.00225651	0.00230818	0.00209381	Low binding		7-459	0.0288227	0.0300794	0.00359773	0.019278	0.0979883
1-237	Non binding	Non binding	Non binding	Non binding	Non binding		7-461	0.00577085	0.00553046	0.010793	0.0160662	0.0376875
2-16	0.00523765	0.00400931	0.00758881	0.00378848	0.014361		8-119	Non binding	Non binding	Non binding	Non binding	Non binding
2-32	0.00239531	0.00201406	0.00207731	0.00160613	Low binding		9-845	0.00315393	0.0055663	0.0039734	0.00719876	Low binding
2-43	0.00166398	0.00160789	0.00212864	0.00197344	Low binding		9-858	0.00663001	0.00799701	0.00374584	0.00851376	0.0603807
2-45	0.00811936	0.0129443	0.0240455	0.0101399	0.0366709		9-862	0.00947435	0.00808607	0.0100807	0.00938707	0.0135032
2-46	0.00144433	0.00212955	0.0052512	0.00174242	Non binding		9-936	0.276922	0.158543	Low binding	0.253269	Low binding
2-48	0.0172631	0.0119293	0.0898179	0.0136737	0.272365		9-955	0.0112935	0.00685981	0.00341086	0.0106518	Non binding
2-59	0.0157541	0.0160048	0.0399999	0.013146	0.0553881		9-957	0.0180404	0.0147898	0.0299075	0.0227214	0.342328
2-65	0.0204955	0.0216775	Low binding	0.0372709	Low binding		12-871	Low binding	Low binding	Low binding	Low binding	Non binding
3-18	Low binding	Low binding	Low binding	Low binding	Low binding		12-874	0.0587731	0.0227259	0.0467275	0.0372375	Low binding
3-25	0.00707303	0.00671134	0.00616316	0.00698842	0.0103637		12-892	0.00138333	0.00248236	0.00491105	0.00194889	Low binding
3-38	0.00938051	0.00654974	0.0123462	0.00735093	0.0319451		12-959	0.0197905	0.0151669	0.0286644	0.0114015	Low binding
3-54	0.00310094	0.00279278	0.00641236	0.00240185	0.0646387		12-967	Non binding	Low binding	Low binding	Low binding	Non binding
3-58	Non binding	Non binding	Non binding	Non binding	Non binding		13-928	Low binding	Low binding	Low binding	0.0487494	Low binding
3-65	0.00195212	0.00262926	0.00253714	0.00170772	Non binding		13-929	Low binding	Non binding	Non binding	Non binding	Low binding
3-74	Non binding	Non binding	Non binding	Non binding	Non binding		13-930	0.0571198	0.047566	0.112321	0.137591	Low binding
							13-980	0.197346	0.0322288	0.124449	0.0707768	0.166489
							13-1016	Non binding	Non binding	Non binding	Non binding	Non binding
							13-1026	0.0349306	0.033999	0.0636188	0.0624091	0.293351
							13-1034	0.110315	0.0511333	0.778633	0.0875212	0.271329
							13-1058	0.00577296	0.0106778	0.00249127	0.00954149	Low binding

## Sheet: Figure 3
Sample:	Sample	Lymphocytes/Single Cells/Live cells/Q2: Comp-GFP-A+ , Comp-PE-A+ | Freq. of Parent		Sample:	Sample	Lymphocytes/Single Cells/Live cells/Q2: Comp-GFP-A+ , Comp-PE-A+ | Freq. of Parent		Average	SD	%CV
Specimen_001_A1_A01_009.fcs	Cytogam	26.4		Specimen_001_A1_A01_069.fcs	Cytogam	30.3		28.35	2.75772	9.72739
Specimen_001_A2_A02_010.fcs	Cytogam	18.5		Specimen_001_A2_A02_070.fcs	Cytogam	18.3		18.4	0.141421	0.768594
Specimen_001_A3_A03_011.fcs	Cytogam	11.1		Specimen_001_A3_A03_071.fcs	Cytogam	13.9		12.5	1.9799	15.8392
Specimen_001_A4_A04_012.fcs	Cytogam	5.5		Specimen_001_A4_A04_072.fcs	Cytogam	5.55		5.525	0.0353553	0.639916
Specimen_001_A5_A05_013.fcs	Cytogam	1.56		Specimen_001_A5_A05_073.fcs	Cytogam	2.08		1.82	0.367696	20.2031
Specimen_001_A6_A06_014.fcs	Cytogam	0.93		Specimen_001_A6_A06_074.fcs	Cytogam	1.41		1.17	0.339411	29.0095
Specimen_001_A7_A07_015.fcs	Cytogam	0.52		Specimen_001_A7_A07_075.fcs	Cytogam	1.05		0.785	0.374767	47.741
Specimen_001_A8_A08_016.fcs	Cytogam	0.53		Specimen_001_A8_A08_076.fcs	Cytogam	1.05		0.79	0.367696	46.5437
Specimen_001_A9_A09_017.fcs	Cytogam	0.7		Specimen_001_A9_A09_077.fcs	Cytogam	0.74		0.72	0.0282843	3.92837
Specimen_001_A10_A10_018.fcs	Cytogam	0.68		Specimen_001_A10_A10_078.fcs	Cytogam	0.76		0.72	0.0565685	7.85674
Specimen_001_A11_A11_019.fcs	Seronegative sera	0.89		Specimen_001_A11_A11_079.fcs	Seronegative sera	1.52		1.205	0.445477	36.9691
Specimen_001_A12_A12_020.fcs	Seronegative sera	5.86		Specimen_001_A12_A12_080.fcs	Seronegative sera	25.7		15.78	14.029	88.9037
Specimen_001_B1_B01_021.fcs	8-119	1.12		Specimen_001_B1_B01_081.fcs	8-119	1.51		1.315	0.275772	20.9712
Specimen_001_B2_B02_022.fcs	6-151	30.7		Specimen_001_B2_B02_082.fcs	6-151	31.7		31.2	0.707107	2.26637
Specimen_001_B3_B03_023.fcs	6-165	21.6		Specimen_001_B3_B03_083.fcs	6-165	25.7		23.65	2.89914	12.2585
Specimen_001_B4_B04_024.fcs	6-171	24.7		Specimen_001_B4_B04_084.fcs	6-171	27.4		26.05	1.90919	7.32894
Specimen_001_B5_B05_025.fcs	6-172	24.8		Specimen_001_B5_B05_085.fcs	6-172	28.7		26.75	2.75772	10.3092
Specimen_001_B6_B06_026.fcs	6-175	26.7		Specimen_001_B6_B06_086.fcs	6-175	30.6		28.65	2.75772	9.62554
Specimen_001_B7_B07_027.fcs	7-327	2.32		Specimen_001_B7_B07_087.fcs	7-327	1.77		2.045	0.388909	19.0175
Specimen_001_B8_B08_028.fcs	7-408	32.2		Specimen_001_B8_B08_088.fcs	7-408	28.6		30.4	2.54558	8.37363
Specimen_001_B9_B09_029.fcs	7-409	22.5		Specimen_001_B9_B09_089.fcs	7-409	20.9		21.7	1.13137	5.21369
Specimen_001_B10_B10_030.fcs	7-417	30.2		Specimen_001_B10_B10_090.fcs	7-417	28.7		29.45	1.06066	3.60156
Specimen_001_B11_B11_031.fcs	7-432	19.1		Specimen_001_B11_B11_091.fcs	7-432	20.5		19.8	0.989949	4.99974
Specimen_001_B12_B12_032.fcs	7-459	31.3		Specimen_001_B12_B12_092.fcs	7-459	27.1		29.2	2.96985	10.1707
Specimen_001_C1_C01_033.fcs	7-461	29.9		Specimen_001_C1_C01_093.fcs	7-461	25.1		27.5	3.39411	12.3422
Specimen_001_C2_C02_034.fcs	9-845	30		Specimen_001_C2_C02_094.fcs	9-845	27.1		28.55	2.05061	7.18252
Specimen_001_C3_C03_035.fcs	9-858	31.2		Specimen_001_C3_C03_095.fcs	9-858	28.4		29.8	1.9799	6.64396
Specimen_001_C4_C04_036.fcs	9-862	30.7		Specimen_001_C4_C04_096.fcs	9-862	30.4		30.55	0.212132	0.694377
Specimen_001_C5_C05_037.fcs	12-871	20.2		Specimen_001_C5_C05_097.fcs	12-871	18.1		19.15	1.48492	7.75417
Specimen_001_C6_C06_038.fcs	12-874	27.7		Specimen_001_C6_C06_098.fcs	12-874	23.5		25.6	2.96985	11.601
Specimen_001_C7_C07_039.fcs	12-892	25.1		Specimen_001_C7_C07_099.fcs	12-892	23.9		24.5	0.848528	3.46338
Specimen_001_C8_C08_040.fcs	13-928	23.6		Specimen_001_C8_C08_100.fcs	13-928	24.3		23.95	0.494975	2.0667
Specimen_001_C9_C09_041.fcs	13-929	23.9		Specimen_001_C9_C09_101.fcs	13-929	22.6		23.25	0.919239	3.95372
Specimen_001_C10_C10_042.fcs	13-930	23.7		Specimen_001_C10_C10_102.fcs	13-930	25.1		24.4	0.989949	4.05717
Specimen_001_C11_C11_043.fcs	9-936	27.3		Specimen_001_C11_C11_103.fcs	9-936	22.7		25	3.25269	13.0108
Specimen_001_C12_C12_044.fcs	9-955	24.2		Specimen_001_C12_C12_104.fcs	9-955	23.4		23.8	0.565685	2.37683
Specimen_001_D1_D01_045.fcs	9-957	28.9		Specimen_001_D1_D01_105.fcs	9-957	24		26.45	3.46482	13.0995
Specimen_001_D2_D02_046.fcs	12-959	29.9		Specimen_001_D2_D02_106.fcs	12-959	25		27.45	3.46482	12.6223
Specimen_001_D3_D03_047.fcs	12-967	1.78		Specimen_001_D3_D03_107.fcs	12-967	1.27		1.525	0.360624	23.6475
Specimen_001_D4_D04_048.fcs	13-980	25.7		Specimen_001_D4_D04_108.fcs	13-980	25.7		25.7	0	0
Specimen_001_D6_D06_050.fcs	13-1016	13.6		Specimen_001_D6_D06_110.fcs	13-1016	12.9		13.25	0.494975	3.73566
Specimen_001_D7_D07_051.fcs	13-1023	18.6		Specimen_001_D7_D07_111.fcs	13-1023	18.9		18.75	0.212132	1.13137
Specimen_001_D8_D08_052.fcs	13-1034	24.3		Specimen_001_D8_D08_112.fcs	13-1034	25.3		24.8	0.707107	2.85124
Specimen_001_D9_D09_053.fcs	13-1058	24.6		Specimen_001_D9_D09_113.fcs	13-1058	25.1		24.85	0.353553	1.42275
Specimen_001_D10_D10_054.fcs	gb gfp alone	0.53		Specimen_001_D10_D10_114.fcs	gb gfp alone	0.42		0.475
Specimen_001_D11_D11_055.fcs	mock transfect anti h uman PE	0		Specimen_001_D11_D11_115.fcs	mock transfect anti h uman PE	0.024		0.012
Specimen_001_D12_D12_056.fcs	mock transfect unstained	0		Specimen_001_D12_D12_116.fcs	mock transfect unstained	0		0

## Sheet: Figure 4
			N68Q, N73Q, N95Q		N68Q, N73Q		N68Q		N68Q, N85Q		N85Q		N73Q		gB Ecto
	TRL-345	ug/mL	OD450/ replicate		OD450/ replicate		OD450/ replicate		OD450/ replicate		OD450/ replicate		OD450/ replicate		OD450/ replicate
		5	3.396	3.477	3.255	3.471	3.3733	3.2775	2.4883	2.5144	3.1858	3.3076	3.2554	3.3516	3.2177	3.2064
		1.66667	3.46	3.481	3.431	3.449	3.3084	3.1849	2.2838	2.3268	3.3168	3.1288	3.3229	3.1957	3.2672	3.3656
		0.555556	3.469	3.382	3.181	3.042	3.2132	3.0168	1.8068	1.9307	3.1466	3.2201	3.0789	3.1518	3.3477	3.3635
		0.185185	3.416	3.3	3.455	3.333	2.9525	2.7619	1.3651	1.2345	3.2817	3.2123	3.1342	3.0418	3.1454	3.1955
		0.0617284	2.99	3.166	3.002	3.354	1.9282	1.9216	0.7416	0.754	2.5826	2.8682	3.0046	2.8725	2.935	2.9239
		0.0205761	2.509	2.55	2.515	2.616	0.9527	0.8417	0.3467	0.3424	1.9839	2.3031	2.0313	2.0128	2.2274	1.8613
		0.00685871	1.568	1.407	1.283	1.316	0.4438	0.4389	0.1607	0.1564	0.9477	1.188	1.2109	1.1651	1.1529	1.1384
		0.00228624	0.635	0.609	0.582	0.637	0.1688	0.1746	0.084	0.0868	0.4342	0.4495	0.489	0.4492	0.4726	0.4641
		0.00076208	0.259	0.253	0.264	0.227	0.0887	0.0951	0.0608	0.062	0.1801	0.2096	0.2118	0.2139	0.222	0.1889
		0.00025403	0.116	0.122	0.118	0.121	0.0575	0.0548	0.0481	0.0518	0.0934	0.0856	0.1087	0.0986	0.1112	0.0991
		8.4675e-05	0.075	0.072	0.074	0.071	0.0557	0.0457	0.0476	0.0459	0.0595	0.0641	0.0675	0.0631	0.0605	0.0581
		2.8225e-05	0.056	0.055	0.052	0.053	0.0453	0.044	0.0491	0.0434	0.0482	0.0488	0.0507	0.049	0.0504	0.0484
	3-25	5	3.5076	3.44	3.4209	3.4195	3.153	2.9478	2.5407	2.2104	3.3608	3.2523	2.8486	3.3071	3.31	3.1939
		1.66667	3.3811	3.3249	3.363	3.2985	2.8743	3.0531	2.1365	2.3146	3.2577	3.0411	3.0241	3.3377	3.2211	3.1344
		0.555556	3.2624	3.3414	3.2603	3.0117	2.8027	2.8766	1.6796	1.7231	3.1603	3.2543	3.2546	3.2515	3.2544	3.2585
		0.185185	3.3155	3.0519	3.212	2.9846	2.3724	2.2725	1.197	1.2614	2.9692	3.0695	3.0134	2.9606	3.1287	3.0696
		0.0617284	3.2247	3.1042	2.8596	3.0217	1.8983	1.8807	0.6907	0.6634	2.8118	2.6619	3.0423	2.8328	2.3974	2.6787
		0.0205761	2.651	2.5434	2.3474	2.0935	0.9052	0.8647	0.3138	0.2929	1.7423	2.0437	2.0197	2.0525	1.9237	1.9433
		0.00685871	1.4523	1.5497	1.4497	1.4088	0.3672	0.3763	0.1422	0.131	0.9732	1.0864	1.1677	1.1762	1.2387	1.18
		0.00228624	0.5674	0.5458	0.5793	0.5464	0.1568	0.1591	0.0911	0.0739	0.4627	0.455	0.4281	0.5024	0.5312	0.4929
		0.00076208	0.2444	0.2626	0.2601	0.2456	0.0824	0.0795	0.0589	0.0554	0.1621	0.1812	0.2081	0.2152	0.1845	0.1903
		0.00025403	0.1088	0.116	0.1036	0.1176	0.0533	0.0515	0.052	0.0454	0.0919	0.0954	0.0964	0.0915	0.0933	0.0943
		8.4675e-05	0.0716	0.0707	0.0676	0.0709	0.0457	0.0444	0.041	0.0416	0.0613	0.0579	0.0604	0.0583	0.0622	0.0629
		2.8225e-05	0.0536	0.0557	0.0602	0.0593	0.0432	0.0419	0.0418	0.0414	0.0519	0.0486	0.0474	0.0457	0.054	0.0501
	1-223	5	3.2936	3.1646	2.9793	3.121	0.195	0.2197	0.1063	0.0897	2.7561	3.0384	3.3545	3.0875	2.699	2.326
		1.66667	3.272	3.3208	2.6275	2.9944	0.184	0.1773	0.0901	0.1223	2.5877	2.8786	2.9934	3.1206	2.078	2.212
		0.555556	3.0312	2.8627	2.3518	2.7026	0.1031	0.0919	0.0512	0.0465	1.8011	1.834	2.712	2.9801	1.124	1.035
		0.185185	2.6699	2.8404	1.9055	1.9745	0.0848	0.0716	0.0458	0.0447	1.1113	1.2171	2.1792	2.0027	0.541	0.517
		0.0617284	2.1366	1.7493	1.0806	0.9157	0.0466	0.0481	0.045	0.0429	0.3652	0.4164	1.0497	1.0147	0.213	0.173
		0.0205761	1.1173	1.1671	0.553	0.4431	0.0502	0.0477	0.0441	0.043	0.1892	0.2014	0.4972	0.4615	0.114	0.113
		0.00685871	0.464	0.4462	0.1171	0.1182	0.0421	0.0421	0.0446	0.0436	0.0819	0.0882	0.1661	0.1385	0.069	0.073
		0.00228624	0.2106	0.2159	0.0923	0.0828	0.0425	0.0431	0.043	0.0424	0.0612	0.0658	0.0866	0.0836	0.056	0.055
		0.00076208	0.0976	0.0941	0.0551	0.0519	0.0417	0.0444	0.0465	0.0422	0.0524	0.0708	0.0554	0.0526	0.05	0.048
		0.00025403	0.0639	0.0633	0.048	0.0479	0.0424	0.044	0.0429	0.0421	0.0459	0.0511	0.0487	0.0484	0.047	0.046
		8.4675e-05	0.0516	0.0488	0.0469	0.0454	0.0462	0.0481	0.0428	0.0472	0.0475	0.0437	0.0454	0.0434	0.087	0.047
		2.8225e-05	0.0456	0.0499	0.0453	0.0511	0.0426	0.0424	0.0424	0.0418	0.0446	0.0458	0.0444	0.0433	0.047	0.045
	12-874	5	3.2444	3.5401	3.3097	3.3651	3.0453	2.8814	1.9413	1.9731	3.5932	3.2017	3.4303	3.6094	3.356	3.332
		1.66667	3.3054	3.4401	3.4868	3.1976	2.7274	2.7732	1.5737	1.8017	3.3821	3.2924	3.5115	3.5082	3.453	3.15
		0.555556	3.2889	3.4788	3.3717	3.4666	2.0155	2.3143	1.1523	1.1347	3.1968	3.2254	3.5718	3.4777	3.219	3.297
		0.185185	3.2951	3.2973	3.4375	3.23	1.8843	1.8297	0.8099	0.9575	2.8364	3.0418	3.385	3.2154	3.054	2.963
		0.0617284	2.9432	3.11	3.2421	3.0591	0.9459	0.8518	0.3522	0.2881	2.3293	2.1965	3.3326	3.1895	2.436	2.488
		0.0205761	2.4706	2.5313	2.3894	2.4129	0.5151	0.4203	0.1959	0.2004	1.2053	1.1748	2.4889	2.5453	1.374	1.28
		0.00685871	1.5158	1.5851	1.422	1.4998	0.1591	0.1671	0.0864	0.0824	0.454	0.4626	1.382	1.5588	0.666	0.611
		0.00228624	0.6006	0.5734	0.6467	0.5917	0.0963	0.0967	0.0568	0.0566	0.2277	0.2024	0.6429	0.6685	0.263	0.224
		0.00076208	0.2798	0.274	0.229	0.2319	0.0575	0.0528	0.0445	0.0453	0.0965	0.0866	0.2466	0.2295	0.121	0.114
		0.00025403	0.1175	0.12	0.1063	0.1112	0.0475	0.0462	0.0419	0.0421	0.0627	0.0577	0.1182	0.1045	0.075	0.08
		8.4675e-05	0.0793	0.0646	0.0664	0.0659	0.043	0.0411	0.0411	0.0429	0.0527	0.0475	0.0689	0.0627	0.051	0.049
		2.8225e-05	0.0526	0.0507	0.0488	0.0504	0.0418	0.0418	0.0426	0.0396	0.0436	0.0432	0.0532	0.0483	0.05	0.049

## Sheet: Supplemental Table 1
All data included in figure

## Sheet: Supplemental Figure 1
Data same as Figure 1.

## Sheet: Supplemental Figure 2
a	co-transfection 1	co-transfection 2	mock-transfected cells	GFP transfection only
	%PE positive cells
Cytogam	8.95	9.44	1.49	3.36
13-929	28.2	29.4	5.48	1.07
b: all data is included in Figure 1 and 2 data

## Sheet: Supplemental Figure 3
All data is included in the figure

## Sheet: Supplemental Figure 4
	N68Q, N73Q, N95Q				N68Q, N73Q				N68Q				N68Q, N85Q				N85Q				N73Q				gB Ecto
mg/mL	OD450
1.6667	3.3837	3.3983	3.5889	3.5349	3.3906	3.1448	3.2929	3.4047	3.4113	3.2331	3.3429	3.3503	3.1149	3.1053	3.2241	3.071	3.5282	3.3922	3.2863	3.119	3.267	3.2062	3.1629	3.1101	3.51	3.419
0.5556	3.3504	3.4341	3.5309	3.365	3.3514	3.4213	3.2224	3.2777	3.2279	3.2363	3.3984	3.3397	2.8635	2.843	3.1475	3.0905	3.3788	3.4095	3.2991	3.2256	3.5557	3.2367	3.2372	3.1972	3.475	3.38
0.1852	3.3683	3.4043	3.5028	3.4344	3.3351	3.3807	3.1501	3.4309	2.9249	3.0714	3.1744	3.0613	2.5639	2.5778	2.9829	2.8466	3.2977	3.5409	3.0289	3.1371	3.4463	3.3918	3.2165	3.1524	3.346	3.207
0.0617	3.506	3.4211	3.4068	3.3758	3.3612	3.4124	3.2419	3.2807	3.0147	3.1671	3.2844	3.1598	2.3673	2.3634	2.5199	2.6444	3.3582	3.5237	3.1273	3.132	3.2603	3.2094	3.0263	2.9798	3.329	3.435
0.0206	3.2847	3.014	3.2194	3.4325	3.3197	3.138	3.29	3.2559	2.6464	2.6881	3.1143	3.0218	1.511	1.6184	1.9891	1.8064	3.4388	3.2071	2.9913	3.0605	3.2992	3.2225	3.0024	2.827	2.905	3.185
0.0069	2.8575	2.7708	3.1904	2.8181	2.916	2.7357	3.087	2.9378	1.8292	2.0886	2.1753	2.2548	0.7354	0.8461	1.1239	1.1793	2.8525	2.9822	3.1185	2.3634	2.8986	2.8635	2.8209	2.4042	2.983	3.008
0.0023	2.1146	1.9647	2.7691	2.338	2.2746	2.1197	2.2656	2.4673	0.9309	0.8804	1.2573	1.1844	0.3696	0.3444	0.4545	0.3873	2.01	1.9324	2.0909	1.7375	2.028	2.0328	2.13	2.0739	2.187	2.024
0.0008	1.1988	1.0849	1.7273	1.2743	1.1017	1.0703	1.2788	1.257	0.4578	0.4075	0.5592	0.5126	0.16	0.1485	0.2378	0.2184	0.9521	1.0349	0.9808	0.95	1.2386	1.1594	1.1062	0.9929	1.029	0.999
0.0003	0.5143	0.4526	0.6939	0.5676	0.506	0.4332	0.5417	0.5091	0.1695	0.1582	0.2162	0.2045	0.0732	0.0751	0.1431	0.0925	0.3926	0.4211	0.4134	0.3737	0.5667	0.4553	0.498	0.4497	0.455	0.408
8e-05	0.2021	0.1819	0.2468	0.2296	0.2051	0.1887	0.2129	0.2256	0.0962	0.0834	0.0998	0.103	0.0613	0.0542	0.0736	0.0619	0.1701	0.1606	0.1523	0.1534	0.23	0.2003	0.1933	0.1919	0.186	0.166

## Sheet: Supplemental Figure 5
	Replicate 1 ADCP+	Replicate 2 ADCP+	StDEv	%CV	Average %ADCP
Cytogam 1:30	18.8	25.3	3.25	14.7392	22.05
Cytogam 1:60	17.8	33.3	7.75	30.3327	25.55
Cytogam 1:90	13.4	16.4	1.5	10.0671	14.9
Cytogam 1:270	10.1	9.59	0.255	2.59015	9.845		6x10^6 PFU virus added
Cytogam 1:810	5.82	8.16	1.17	16.7382	6.99		SV AD169r-GFP 20191213
Cytogam 1:2430	6.53	5.11	0.71	12.1993	5.82
Negative control mAb VRC O1	2.51	2.71	0.1	3.83142	2.61		2*seroneg	5.22	cutoff
Negative control HuSeroneg	0.37	0.2	0.085	29.8246	0.285
6-151	1.39	1.27	0.06	4.51128	1.33		ADCP activity below negative cutoff can have high variability
6-165	1.69	1.45	0.12	7.64331	1.57
6-171	0.88	1.38	0.25	22.1239	1.13
6-172	2.23	2.74	0.255	10.2616	2.485
6-175	2.35	2.8	0.225	8.73786	2.575
7-327	0.89	0.81	0.04	4.70588	0.85
7-408	1.4	1.02	0.19	15.7025	1.21
7-409	3.48	1.07	1.205	52.967	2.275
7-417	2.53	3.43	0.45	15.1007	2.98
7-432	1.61	3.31	0.85	34.5528	2.46
7-459	1.19	1.42	0.115	8.81226	1.305
7-461	1.01	1.57	0.28	21.7054	1.29
9-845	0.71	1.13	0.21	22.8261	0.92
9-848	1.18	1.34	0.08	6.34921	1.26
9-862	0.72	1.15	0.215	22.9947	0.935
12-871	1.8	1.79	0.005	0.278552	1.795
12-874	1.04	1.43	0.195	15.7895	1.235
12-892	0.78	0.54	0.12	18.1818	0.66
13-928	0.61	0.88	0.135	18.1208	0.745
13-929	1.83	1.65	0.09	5.17241	1.74
13-930	3.31	2.98	0.165	5.24642	3.145
9-936	1.73	2.38	0.325	15.8151	2.055
9-955	1.05	1.25	0.1	8.69565	1.15
9-957	1.12	1.23	0.055	4.68085	1.175
12-959	1.01	1.11	0.05	4.71698	1.06
12-967	0.93	0.83	0.05	5.68182	0.88
13-980	1.42	1.35	0.035	2.52708	1.385
13-984	2.22	1.87	0.175	8.55746	2.045
13-1016	1.92	0	0.96	100	0.96
13-1023	0.78	0.57	0.105	15.5556	0.675
13-1034	0.78	0	0.39	100	0.39
13-1058	2.55	0.85	0.85	50	1.7
3-74 Positive mAb from natural infection	31.8	28.6	1.6	5.29801	30.2

[truncated: 1 more sheets: Supplemental Figure 6]
